# Supplementary material for: Review of the Nearctic genus Lacconotus LeConte (Coleoptera, Mycteridae, Eurypinae)
Source: Zookeys. 2012 Jan 5;(162):1–24. doi: 10.3897/zookeys.162.1998 (PMC3253660; doi:10.3897/zookeys.162.1998)
Supplement: XML Treatment for Lacconotus [file zookeys.162.1998-treatment1.xml]

<!DOCTYPE tp:taxon-treatment
  PUBLIC "-//TaxonX//DTD Taxonomic Treatment Publishing DTD v0 20100105//EN" "tax-treatment-NSO.dtd">
<tp:taxon-treatment xmlns:tp="http://www.plazi.org/taxpub"><tp:treatment-meta><mixed-citation publication-type="journal"><person-group><name><surname>Pollock</surname><given-names>Darren</given-names></name><name><surname>Majka</surname><given-names>Christopher G.</given-names></name></person-group><article-title>Review of the Nearctic genus 
                    <italic>Lacconotus</italic> LeConte (Coleoptera, Mycteridae, Eurypinae)
                </article-title><source>Zookeys</source><day>5</day><month>1</month><year>2012</year><volume>2012</volume><issue>162</issue><fpage>1</fpage><lpage>24</lpage><pub-id pub-id-type="doi">10.3897/zookeys.162.1998</pub-id></mixed-citation></tp:treatment-meta><tp:nomenclature><tp:taxon-name>
                        <tp:taxon-name-part taxon-name-part-type="genus">Lacconotus</tp:taxon-name-part>
                    <object-id xmlns:xlink="http://www.w3.org/1999/xlink" xlink:type="simple">http://species-id.net/wiki/Lacconotus</object-id>
                    </tp:taxon-name><tp:taxon-authority>LeConte</tp:taxon-authority><tp:nomenclature-citation-list><tp:nomenclature-citation><tp:taxon-name>Lacconotus</tp:taxon-name><comment><xref ref-type="bibr" rid="B25">LeConte 1862</xref>: 255. – <xref ref-type="bibr" rid="B16">Gemminger and Harold 1870</xref>: 2179; <xref ref-type="bibr" rid="B19">Horn 1879</xref>: 338; <xref ref-type="bibr" rid="B3">Austin 1880</xref>: 41; <xref ref-type="bibr" rid="B27">LeConte and Horn 1883</xref>: 401; <xref ref-type="bibr" rid="B15">Fall 1901</xref>: 177; <xref ref-type="bibr" rid="B13">Dury 1902</xref>: 174; <xref ref-type="bibr" rid="B6">Blatchley 1910</xref>: 1302; <xref ref-type="bibr" rid="B35">Seidlitz 1917</xref>: 99; <xref ref-type="bibr" rid="B28">Leng 1920</xref>: 240; <xref ref-type="bibr" rid="B29">Leng and Mutchler 1933</xref>: 25, 36; <xref ref-type="bibr" rid="B5">Blair 1928</xref>: 33; <xref ref-type="bibr" rid="B38">Spilman 1951</xref>: 48; <xref ref-type="bibr" rid="B39">Spilman 1952</xref>: 10-11; <xref ref-type="bibr" rid="B40">Spilman 1954</xref>: 89; <xref ref-type="bibr" rid="B1">Arnett 1963</xref>: 717; <xref ref-type="bibr" rid="B18">Hatch 1965</xref>: 88; <xref ref-type="bibr" rid="B8">Campbell 1991</xref>: 267; <xref ref-type="bibr" rid="B23">Lawrence and Newton 1995</xref>: 896; <xref ref-type="bibr" rid="B34">Poole and Gentili 1996</xref>: 315; <xref ref-type="bibr" rid="B2">Arnett 2000</xref>: 473; <xref ref-type="bibr" rid="B32">Pollock 2002</xref>: 532; <xref ref-type="bibr" rid="B7">Bouchard et al. 2011</xref>: 443. <bold>Type species:</bold><italic><tp:taxon-name>Lacconotus punctatus</tp:taxon-name></italic> LeConte, by monotypy.</comment></tp:nomenclature-citation></tp:nomenclature-citation-list></tp:nomenclature><tp:treatment-sec sec-type="Description"><title>Description.</title><p>[note: “<italic><tp:taxon-name>Lacconotus</tp:taxon-name></italic>” indicates the character states for subgenus <italic><tp:taxon-name>Lacconotus</tp:taxon-name></italic>, while “<italic><tp:taxon-name>Alcconotus</tp:taxon-name></italic>” refers to the corresponding states in subgenus <italic><tp:taxon-name>Alcconotus</tp:taxon-name></italic> (see below)].</p><p>Body elongate oval (TL/GEW 2.8-3.4), parallel-sided to widened posterior of middle, slightly (<italic><tp:taxon-name>Alcconotus</tp:taxon-name></italic>) to moderately (<italic><tp:taxon-name>Lacconotus</tp:taxon-name></italic>) flattened dorsally. TL 4.6–7.5 mm.</p><p>Head relatively short, narrowed slightly posterior of eyes; eyes moderately large, distinctly convex, inner margins convergent anteriorly; facets moderately coarse, with<!--PageBreak--> intrafacetal setae (especially noticeable in <italic><tp:taxon-name>Alcconotus</tp:taxon-name></italic>); frontoclypeal suture indistinct, indicated by slight furrow only; antennal insertions slightly concealed dorsally by raised lateral margins of frons; labrum transverse, anterior margin straight to shallowly sinuate.</p><p>Antennae relatively short (<xref ref-type="fig" rid="F1">Fig. 1</xref>) (<italic><tp:taxon-name>Lacconotus</tp:taxon-name></italic>) to moderately elongate (<xref ref-type="fig" rid="F2">Figs 2</xref><xref ref-type="fig" rid="F3">–3</xref>) (<italic><tp:taxon-name>Alcconotus</tp:taxon-name></italic>), not exhibiting distinct sexual dimorphism; scape and pedicel moniliform (<italic><tp:taxon-name>Lacconotus</tp:taxon-name></italic>) to slightly elongate (<italic><tp:taxon-name>Alcconotus</tp:taxon-name></italic>); antennomere 3 elongate, antennomeres 4–10 wider than long, submoniliform (<italic><tp:taxon-name>Lacconotus</tp:taxon-name></italic>) to elongate, triangular to subserrate (<italic><tp:taxon-name>Alcconotus</tp:taxon-name></italic>); antennomere 11 narrowed distally; sensilla present on distal surface of antennomeres 5–10.</p><fig id="F1" position="float" orientation="portrait"><label>Figure 1.</label><caption><p> Dorsal habitus photograph of <italic><tp:taxon-name>Lacconotus (Lacconotus) punctatus</tp:taxon-name></italic>; female, New Hampshire. TL = 5.1 mm. Photo credit: Darren Pollock, Eastern New Mexico University.</p></caption><graphic xmlns:xlink="http://www.w3.org/1999/xlink" xlink:href="ZooKeys-162-001-g001.jpg" position="float" orientation="portrait" xlink:type="simple"/></fig><p>Mandibles relatively short, stout, slightly asymmetrical, apically bidentate; terebral teeth absent, or represented by several minute crenulae; molae approximately equal in size, subquadrate, with slightly developed surface texture; both mandibles with abrupt incision distal of mola; ventral row of microtrichia absent; prostheca distinct, about half length of mandible, inserted near distal edge of mola; maxilla with galea slightly longer than lacinia; galea bluntly rounded distally, relatively densely pubescent; maxillary palpi elongate, apical palpomere securiform (<italic><tp:taxon-name>Lacconotus</tp:taxon-name></italic>) to slightly cultriform (<italic><tp:taxon-name>Alcconotus</tp:taxon-name></italic>); inner margins of palpomeres 1 and 2 straight (<italic><tp:taxon-name>Lacconotus</tp:taxon-name></italic>) to slightly sinuate (<italic><tp:taxon-name>Alcconotus</tp:taxon-name></italic>); mentum short, about 2 × wider than long, posterior suture straight (<italic><tp:taxon-name>Alcconotus</tp:taxon-name></italic>) or distinctly arcuate (<italic><tp:taxon-name>Lacconotus</tp:taxon-name></italic>).</p><p>Thorax. Prothorax subquadrate (<xref ref-type="fig" rid="F1">Figs 1</xref><xref ref-type="fig" rid="F3">–3</xref>), slightly wider than long (GPW/PL = 0.90–1.29); pronotal margins straight and convergent anteriorly, to slightly arcuate and widest near midlength; pronotal disc flat to slightly convex, with variously developed shallow, paired depressions; lateral pronotal carinae absent, margin smooth; posterior margin with pair of small, deep, punctiform pits; prosternum anterior of procoxae short (<italic><tp:taxon-name>Lacconotus</tp:taxon-name></italic>) to moderately elongate (<italic><tp:taxon-name>Alcconotus</tp:taxon-name></italic>), surface flat to slightly <!--PageBreak-->sunken medially; intercoxal process short, knife-like, extended to about half length of procoxae; procoxae rounded (<italic><tp:taxon-name>Lacconotus</tp:taxon-name></italic>) to elongate (<italic><tp:taxon-name>Alcconotus</tp:taxon-name></italic>); procoxal cavities open externally and internally; protrochantin concealed.</p><fig id="F2" position="float" orientation="portrait"><label>Figure 2.</label><caption><p> Dorsal habitus photograph of <italic><tp:taxon-name>Lacconotus (Alcconotus) pinicola</tp:taxon-name></italic>; female, Utah. TL = 6.3 mm.&lt;br/&gt; Photo credit: Darren Pollock, Eastern New Mexico University.</p></caption><graphic xmlns:xlink="http://www.w3.org/1999/xlink" xlink:href="ZooKeys-162-001-g002.jpg" position="float" orientation="portrait" xlink:type="simple"/></fig><fig id="F3" position="float" orientation="portrait"><label>Figure 3.</label><caption><p> Dorsal habitus photograph of <italic><tp:taxon-name>Lacconotus (Alcconotus) pinicola</tp:taxon-name></italic> (‘<italic>pallidus</italic>'); female, California. TL = 6.5 mm. Photo credit: Darren Pollock, Eastern New Mexico University.</p></caption><graphic xmlns:xlink="http://www.w3.org/1999/xlink" xlink:href="ZooKeys-162-001-g003.jpg" position="float" orientation="portrait" xlink:type="simple"/></fig><p>Elytra elongate, subovate, disc flat (<italic><tp:taxon-name>Lacconotus</tp:taxon-name></italic>) to slightly convex (<italic><tp:taxon-name>Alcconotus</tp:taxon-name></italic>), upper surface uniformly and moderately coarsely punctate and setose (slightly more coarse in <italic><tp:taxon-name>Lacconotus</tp:taxon-name></italic>), setae closely appressed to elytral surface; apical elytral patch present, but not conspicuous dorsally, not contrasting in color with respect to remainder of elytron; epipleuron narrow, traceable only to abdominal ventrite 3 or 4; mesosternum with posterior intercoxal process parallel-sided, extended posteriorly to near posterior<!--PageBreak--> extent of mesocoxae; mesocoxae narrowly but completely separated, trochantins exposed; coxal cavities partly closed laterally by mesepimera; metasternum large, convex, anterior margin with indistinct (<italic><tp:taxon-name>Lacconotus</tp:taxon-name></italic>) to distinct (<italic><tp:taxon-name>Alcconotus</tp:taxon-name></italic>) process, in contact with posterior mesosternal process; median impressed line distinct to at least half distance to anterior margin of metasternum; metendosternite with long, relatively wide stalk; anterior tendons inserted on anterior margin of metendosternite body; laminae large, produced and somewhat angulate laterally.</p><p>Wing (<xref ref-type="fig" rid="F6">Figs 7–8</xref>) fully developed, membrane beyond distinct radial cell moderately short (esp. in <italic><tp:taxon-name>Lacconotus</tp:taxon-name></italic>); venation similar in both species, but wing membrane and veins relatively darkly pigmented in <italic><tp:taxon-name>Alcconotus</tp:taxon-name></italic> (<xref ref-type="fig" rid="F6">Fig. 8</xref>), very pale in <italic><tp:taxon-name>Lacconotus</tp:taxon-name></italic> (<xref ref-type="fig" rid="F6">Fig. 7</xref>); wedge cell present; 3 MP veins reaching wing margin, proximal to CuA+AA; pigmented patches (flecks) present near junction of RP and MP, and near radial cell (<italic><tp:taxon-name>Alcconotus</tp:taxon-name></italic>), indistinct in <italic><tp:taxon-name>Lacconotus</tp:taxon-name></italic>.</p><p>Legs well developed, similar in relative shape and size on all thoracic segments; middle and hind femora slightly more expanded than front femora; femora relatively slender, but distinctly widened toward midlength; tibiae straight, about same length <!--PageBreak--><!--PageBreak-->as femora, tibial spurs very short, equal in length; tarsomeres slender, 5–5-4; all tarsomeres simple ventrally, except for penultimate tarsomere with large ventral lobe; basal tarsomere on hind tarsus subequal in length to other tarsomeres combined; tarsal claws with large blunt tooth.</p><p>Abdomen with all ventrites freely articulated, uniformly punctate and setose, except for male sex patch; sex patch of two forms: small, longitudinally oval, setose patch on ventrite 2, not contrasting in color with ventrite (<xref ref-type="fig" rid="F5">Fig. 6</xref>) (<italic><tp:taxon-name>Alcconotus</tp:taxon-name></italic>); or large, somewhat bulbous, glabrous area occupying and somewhat distorting the shape of ventrite 2, distinctly contrasting in color to dark ventrite surface (<xref ref-type="fig" rid="F5">Fig. 5</xref>) (<italic><tp:taxon-name>Lacconotus</tp:taxon-name></italic>).</p><p>Male genitalia with median lobe dorsal to tegmen; sternite 9 forming ring-like sclerite, U-shaped in <italic><tp:taxon-name>Alcconotus</tp:taxon-name></italic> (<xref ref-type="fig" rid="F8">Fig. 11</xref>), Y-shaped in <italic><tp:taxon-name>Lacconotus</tp:taxon-name></italic> (<xref ref-type="fig" rid="F7">Fig. 9</xref>); tegmen relatively short, stout; basale broader than long, proximal margin deeply emarginate; length of apicale subequal to that of basale (along lateral margins); parameres of apicale short (<xref ref-type="fig" rid="F8">Fig. 11</xref>) (<italic><tp:taxon-name>Alcconotus</tp:taxon-name></italic>) to slightly elongated (<xref ref-type="fig" rid="F7">Fig. 9</xref>) (<italic><tp:taxon-name>Lacconotus</tp:taxon-name></italic>), with distal, inwardly-directed hook; median lobe (<xref ref-type="fig" rid="F7">Figs 10</xref><xref ref-type="fig" rid="F8">, 12</xref>) stout, longer than tegmen; ventral side deeply emarginate, dorsal side proximally subquadrate, laterally produced, explanate; apex of median lobe triangular, relatively blunt.</p><p>Female genitalia with elongate, flexible, and only slightly sclerotized ovipositor; coxites 4-segmented, sparsely setose; distal segment short, distinctly more sclerotized than remainder of coxite; styli short, setose, with several very long distal setae; dorsal and ventral baculi well developed, extended to base of coxites; spiculum long, far exceeding length of segment 8; bursa copulatrix small (<xref ref-type="fig" rid="F9">Fig. 13</xref>) (<italic><tp:taxon-name>Lacconotus</tp:taxon-name></italic>) to very large (<xref ref-type="fig" rid="F9">Fig. 14</xref>) (<italic><tp:taxon-name>Alcconotus</tp:taxon-name></italic>), separated from vagina by narrow constriction, without conspicuous surface texture; spermatheca present, inserted near or at base of bursa, with elongate spermathecal gland.</p></tp:treatment-sec><tp:treatment-sec><!--Section generated to contain objects referenced in tp:taxon-treatment.--><fig id="F6" position="float" orientation="portrait"><label>Figures 7–8.</label><caption><p> Wing of species of <italic><tp:taxon-name>Lacconotus</tp:taxon-name></italic> <bold>7</bold> <italic><tp:taxon-name>Lacconotus (Lacconotus) punctatus</tp:taxon-name></italic>, wing length = 4.5 mm <bold>8</bold> <italic><tp:taxon-name>Lacconotus (Alcconotus) pinicola</tp:taxon-name></italic>, wing length = 5.1 mm. Photo credit: Darren Pollock, Eastern New Mexico University.</p></caption><graphic xmlns:xlink="http://www.w3.org/1999/xlink" xlink:href="ZooKeys-162-001-g006.jpg" position="float" orientation="portrait" xlink:type="simple"/></fig><fig id="F5" position="float" orientation="portrait"><label>Figures 5–6.</label><caption><p> Male sex patch of species of <italic><tp:taxon-name>Lacconotus</tp:taxon-name></italic> <bold>5</bold> <italic><tp:taxon-name>Lacconotus (Lacconotus) punctatus</tp:taxon-name></italic>, scale bar = 0.75 mm; <bold>6</bold> <italic><tp:taxon-name>Lacconotus (Alcconotus) pinicola</tp:taxon-name></italic>, scale bar = 0.25 mm. Photo credit: Darren Pollock, Eastern New Mexico University.</p></caption><graphic xmlns:xlink="http://www.w3.org/1999/xlink" xlink:href="ZooKeys-162-001-g005.jpg" position="float" orientation="portrait" xlink:type="simple"/></fig><fig id="F8" position="float" orientation="portrait"><label>Figures 11–12.</label><caption><p> Male genitalia of <italic><tp:taxon-name>Lacconotus (Alcconotus) pinicola</tp:taxon-name></italic> <bold>11</bold> tegmen <bold>12</bold> median lobe. Scale bar = 0.25 mm. Photo credit: Darren Pollock, Eastern New Mexico University.</p></caption><graphic xmlns:xlink="http://www.w3.org/1999/xlink" xlink:href="ZooKeys-162-001-g008.jpg" position="float" orientation="portrait" xlink:type="simple"/></fig><fig id="F7" position="float" orientation="portrait"><label>Figures 9–10.</label><caption><p> Male genitalia of <italic><tp:taxon-name>Lacconotus (Lacconotus) punctatus</tp:taxon-name></italic> <bold>9</bold> tegmen <bold>10</bold> median lobe. Scale bar = 0.25 mm. Photo credit: Darren Pollock, Eastern New Mexico University.</p></caption><graphic xmlns:xlink="http://www.w3.org/1999/xlink" xlink:href="ZooKeys-162-001-g007.jpg" position="float" orientation="portrait" xlink:type="simple"/></fig><fig id="F9" position="float" orientation="portrait"><label>Figures 13–14.</label><caption><p> Internal female genitalia of <italic><tp:taxon-name>Lacconotus</tp:taxon-name></italic> <bold>13</bold> <italic><tp:taxon-name>Lacconotus (Lacconotus) punctatus</tp:taxon-name></italic> <bold>14</bold> <italic><tp:taxon-name>Lacconotus (Alcconotus) pinicola</tp:taxon-name></italic>. Scale bar = 0.25 mm. Photo credit: Darren Pollock, Eastern New Mexico University.</p></caption><graphic xmlns:xlink="http://www.w3.org/1999/xlink" xlink:href="ZooKeys-162-001-g009.jpg" position="float" orientation="portrait" xlink:type="simple"/></fig></tp:treatment-sec><ref-list><ref id="B25"><mixed-citation xmlns:xlink="http://www.w3.org/1999/xlink" xlink:type="simple"><person-group><name name-style="western"><surname>LeConte</surname><given-names>JL</given-names></name></person-group> (<year>1862</year>)<source> Classification of the Coleoptera of North America. Parts 1–2.</source><publisher-name>Smithsonian Miscellaneous Collections, Smithsonian Institution, Washington</publisher-name>, <publisher-loc>DC</publisher-loc>, <lpage>348</lpage> pp.</mixed-citation></ref><ref id="B16"><mixed-citation xmlns:xlink="http://www.w3.org/1999/xlink" xlink:type="simple"><person-group><name name-style="western"><surname>Gemminger</surname><given-names>M</given-names></name><name name-style="western"><surname>Harold B</surname><given-names>de</given-names></name></person-group> (<year>1870</year>)<source> Catalogus Coleopterorum hucusque Descriptorum Synonymicus et Systematicus. Vol. 7. Tenebrionidae, Nilionidae, Pythidae, Melandryidae, Lagriidae, Pedilidae, Anthicidae, Pyrochroidae, Mordelhdae, Rhipidophoridae, Cantharidae, Oedemeridae. E.H. Gummi, Monachii [Munich], 1801–2179.</source></mixed-citation></ref><ref id="B19"><mixed-citation xmlns:xlink="http://www.w3.org/1999/xlink" xlink:type="simple"><person-group><name name-style="western"><surname>Horn</surname><given-names>GH</given-names></name></person-group> (<year>1879</year>)<article-title> Notes on the Mycteridae and other Heteromera.</article-title><source>Transactions of the American Entomological Society </source><volume>7</volume>: <fpage>336</fpage>-<lpage>339</lpage>.</mixed-citation></ref><ref id="B3"><mixed-citation xmlns:xlink="http://www.w3.org/1999/xlink" xlink:type="simple"><person-group><name name-style="western"><surname>Austin</surname><given-names>EP</given-names></name></person-group> (<year>1880</year>)<source> Supplement to the check list of the Coleoptera of America, north of Mexico.</source><publisher-name>S.E. Cassino</publisher-name>, <publisher-loc>Boston</publisher-loc>, <lpage>67</lpage> pp.</mixed-citation></ref><ref id="B27"><mixed-citation xmlns:xlink="http://www.w3.org/1999/xlink" xlink:type="simple"><person-group><name name-style="western"><surname>LeConte</surname><given-names>JL</given-names></name><name name-style="western"><surname>Horn</surname><given-names>GH</given-names></name></person-group> (<year>1883</year>)<source> Classification of the Coleoptera of North America. Smithsonian Miscellaneous Collections, 507, xxxviii + 567 pp.</source></mixed-citation></ref><ref id="B15"><mixed-citation xmlns:xlink="http://www.w3.org/1999/xlink" xlink:type="simple"><person-group><name name-style="western"><surname>Fall</surname><given-names>HC</given-names></name></person-group> (<year>1901</year>)<source> Coleoptera of southern California, with notes on habits, distribution and descriptions of new species. Occasional Papers of the California Academy of Sciences, 282 pp.</source></mixed-citation></ref><ref id="B13"><mixed-citation xmlns:xlink="http://www.w3.org/1999/xlink" xlink:type="simple"><person-group><name name-style="western"><surname>Dury</surname><given-names>C</given-names></name></person-group> (<year>1902</year>)<source> A revised list of the Coleoptera observed near Cincinnati, Ohio, with notes on localities, bibliographical references, and descriptions of five new species. Journal of the Cincinnati Society of Natural History 20: 107–198. <ext-link ext-link-type="uri" xlink:href="http://cluster.biodiversitylibrary.org/j/journalofcincinn20cinc/journalofcincinn20cinc.pdf" xlink:type="simple">http://cluster.biodiversitylibrary.org/j/journalofcincinn20cinc/journalofcincinn20cinc.pdf</ext-link> [accessed 8 March 2011]</source></mixed-citation></ref><ref id="B6"><mixed-citation xmlns:xlink="http://www.w3.org/1999/xlink" xlink:type="simple"><person-group><name name-style="western"><surname>Blatchley</surname><given-names>WS</given-names></name></person-group> (<year>1910</year>)<source> An illustrated descriptive catalogue of the Coleoptera or beetles (exclusive of the Rhynchophora) known to occur in Indiana, with bibliography and descriptions of new species.</source><publisher-name>The Nature Publishing Co, Indianapolis</publisher-name>, <publisher-loc>Indiana</publisher-loc>, <lpage>1386</lpage> pp.</mixed-citation></ref><ref id="B35"><mixed-citation xmlns:xlink="http://www.w3.org/1999/xlink" xlink:type="simple"><person-group><name name-style="western"><surname>Seidlitz</surname><given-names>G von</given-names></name></person-group> (<year>1917</year>)<article-title> Die letzten Familien der Heteromeren (Col.).</article-title><source>Deutsche Entomologische Zeitschrift </source><volume>1917</volume>: <fpage>65</fpage>-<lpage>116</lpage>.</mixed-citation></ref><ref id="B28"><mixed-citation xmlns:xlink="http://www.w3.org/1999/xlink" xlink:type="simple"><person-group><name name-style="western"><surname>Leng</surname><given-names>CW</given-names></name></person-group> (<year>1920</year>)<source> Catalogue of the Coleoptera of America, north of Mexico.</source><publisher-name>John D. Sherman</publisher-name>, <publisher-loc>Mount Vernon</publisher-loc>, <lpage>468</lpage> pp.</mixed-citation></ref><ref id="B29"><mixed-citation xmlns:xlink="http://www.w3.org/1999/xlink" xlink:type="simple"><person-group><name name-style="western"><surname>Leng</surname><given-names>CW</given-names></name><name name-style="western"><surname>Mutchler</surname><given-names>AJ</given-names></name></person-group> (<year>1933</year>)<source> Second and third supplements 1925 to 1932 (inclusive) to Catalogue of the Coleoptera of America, north of Mexico.</source><publisher-name>John D. Sherman</publisher-name>, <publisher-loc>Mount Vernon</publisher-loc>, <lpage>112</lpage> pp.</mixed-citation></ref><ref id="B5"><mixed-citation xmlns:xlink="http://www.w3.org/1999/xlink" xlink:type="simple"><person-group><name name-style="western"><surname>Blair</surname><given-names>KG</given-names></name></person-group> (<year>1928</year>)<article-title> Pars 99: Pythidae.</article-title><source>In: Junk W, Schenkling S (Eds) Coleopterorum Catalogus </source><volume>17</volume>: <fpage>1</fpage>-<lpage>56</lpage>.</mixed-citation></ref><ref id="B38"><mixed-citation xmlns:xlink="http://www.w3.org/1999/xlink" xlink:type="simple"><person-group><name name-style="western"><surname>Spilman</surname><given-names>TJ</given-names></name></person-group> (<year>1951</year>)<source> The genera of Salpingidae (<italic>olim</italic> Pythidae, Coleoptera), with particular reference to the Nearctic forms.</source><publisher-name>M.S. thesis</publisher-name>, <publisher-loc>Cornell University</publisher-loc>, <lpage>85</lpage> pp.</mixed-citation></ref><ref id="B39"><mixed-citation xmlns:xlink="http://www.w3.org/1999/xlink" xlink:type="simple"><person-group><name name-style="western"><surname>Spilman</surname><given-names>TJ</given-names></name></person-group> (<year>1952</year>)<article-title> The male genitalia of the Nearctic Salpingidae.</article-title><source>The Coleopterists Bulletin </source><volume>6</volume>: <fpage>9</fpage>-<lpage>13</lpage>.</mixed-citation></ref><ref id="B40"><mixed-citation xmlns:xlink="http://www.w3.org/1999/xlink" xlink:type="simple"><person-group><name name-style="western"><surname>Spilman</surname><given-names>TJ</given-names></name></person-group> (<year>1954</year>)<article-title> Generic names of the Salpingidae and their type species (Coleoptera).</article-title><source>Journal of the Washington Academy of Sciences </source><volume>44</volume>: <fpage>85</fpage>-<lpage>94</lpage>.</mixed-citation></ref><ref id="B1"><mixed-citation xmlns:xlink="http://www.w3.org/1999/xlink" xlink:type="simple"><person-group><name name-style="western"><surname>Arnett</surname><given-names>RH Jr</given-names></name></person-group> (<year>1963</year>)<source> The Beetles of the United States (A Manual for Identification). Catholic University of America Press, Washington, DC, xi + 1112 pp.</source></mixed-citation></ref><ref id="B18"><mixed-citation xmlns:xlink="http://www.w3.org/1999/xlink" xlink:type="simple"><person-group><name name-style="western"><surname>Hatch</surname><given-names>MH</given-names></name></person-group> (<year>1965</year>)<article-title> The beetles of the Pacific Northwest. Part IV: Macrodactyles, Palpicornes, and Heteromera.</article-title><source>University of Washington Publications in Biology </source><volume>16</volume>: <fpage>1</fpage>-<lpage>268</lpage>.</mixed-citation></ref><ref id="B8"><mixed-citation xmlns:xlink="http://www.w3.org/1999/xlink" xlink:type="simple"><person-group><name name-style="western"><surname>Campbell</surname><given-names>JM</given-names></name></person-group> (<year>1991</year>)<source> Mycteridae: mycterid beetles. In: Bousquet Y (Ed) Checklist of Beetles of Canada and Alaska. Agriculture Canada Publication 1861/E., 267. <ext-link ext-link-type="uri" xlink:href="http://www.canacoll.org/Coleo/Checklist/PDF%20files/MYCTERIDAE.pdf" xlink:type="simple">http://www.canacoll.org/Coleo/Checklist/PDF%20files/MYCTERIDAE.pdf</ext-link> [accessed 7 July 2011]</source></mixed-citation></ref><ref id="B23"><mixed-citation xmlns:xlink="http://www.w3.org/1999/xlink" xlink:type="simple"><person-group><name name-style="western"><surname>Lawrence</surname><given-names>JF</given-names></name><name name-style="western"><surname>Newton</surname><given-names>AF Jr</given-names></name></person-group> (<year>1995</year>)<article-title> Families and subfamilies of Coleoptera (with selected genera, notes, references and data on family-group names).</article-title> In: <person-group><name name-style="western"><surname>Pakaluk</surname><given-names>J</given-names></name><name name-style="western"><surname>Ślipiński</surname><given-names>SA</given-names></name></person-group> (<role>Eds</role>). <issue-title>Biology, Phylogeny, and Classification of Coleoptera.</issue-title><source>Papers Celebrating the 80th Birthday of Roy A. Crowson. Volume 2. Muzeum i Instytut Zoologii PAN, Warsaw</source>: <fpage>779</fpage>-<lpage>1006</lpage>.</mixed-citation></ref><ref id="B34"><mixed-citation xmlns:xlink="http://www.w3.org/1999/xlink" xlink:type="simple"><person-group><name name-style="western"><surname>Poole</surname><given-names>RW</given-names></name><name name-style="western"><surname>Gentili</surname><given-names>P</given-names></name></person-group> (<year>1996</year>)<source> Nomina Insecta Nearctica. A Check List of the Insects of North America. Volume 1.</source><publisher-name>Coleoptera, Strepsiptera. Entomological Information Services, Rockville MD</publisher-name>, <publisher-loc>USA</publisher-loc>, <lpage>827</lpage> pp.</mixed-citation></ref><ref id="B2"><mixed-citation xmlns:xlink="http://www.w3.org/1999/xlink" xlink:type="simple"><person-group><name name-style="western"><surname>Arnett</surname><given-names>RH Jr</given-names></name></person-group> (<year>2000</year>)<source> American Insects: A Handbook of the Insects of America North of Mexico. 2nd Edition. CRC Press, Boca Raton, xvii + 1003 pp.</source></mixed-citation></ref><ref id="B32"><mixed-citation xmlns:xlink="http://www.w3.org/1999/xlink" xlink:type="simple"><person-group><name name-style="western"><surname>Pollock</surname><given-names>DA</given-names></name></person-group> (<year>2002</year>)<article-title> Mycteridae Blanchard 1845.</article-title> In: <person-group><name name-style="western"><surname>Arnett</surname><given-names>RH</given-names></name><name name-style="western"><surname>Jr, Thomas</surname><given-names>MC</given-names></name><name name-style="western"><surname>Skelley</surname><given-names>PE</given-names></name><name name-style="western"><surname>Frank</surname><given-names>JH</given-names></name></person-group> (<role>Eds</role>). <issue-title>American Beetles, Volume 2: Polyphaga: Scarabaeoidea through Curculionoidea.</issue-title><source>CRC Press, Boca Raton</source>: <fpage>530</fpage>-<lpage>533</lpage>.</mixed-citation></ref><ref id="B7"><mixed-citation xmlns:xlink="http://www.w3.org/1999/xlink" xlink:type="simple"><person-group><name name-style="western"><surname>Bouchard</surname><given-names>P</given-names></name><name name-style="western"><surname>Bousquet</surname><given-names>Y</given-names></name><name name-style="western"><surname>Davies</surname><given-names>AE</given-names></name><name name-style="western"><surname>Alonso-Zarazaga</surname><given-names>MA</given-names></name><name name-style="western"><surname>Lawrence</surname><given-names>JF</given-names></name><name name-style="western"><surname>Lyal</surname><given-names>CHC</given-names></name><name name-style="western"><surname>Newton</surname><given-names>AF</given-names></name><name name-style="western"><surname>Reid</surname><given-names>CAM</given-names></name><name name-style="western"><surname>Schmitt</surname><given-names>M</given-names></name><name name-style="western"><surname>Ślipiński</surname><given-names>SA</given-names></name><name name-style="western"><surname>Smith</surname><given-names>ABT</given-names></name></person-group> (<year>2011</year>)<article-title> Family-group names in Coleoptera (Insecta).</article-title><source>Zookeys </source><volume>88</volume>: <fpage>1</fpage>-<lpage>972</lpage>. <ext-link ext-link-type="uri" xlink:href="http://dx.doi.org/10.3897/zookeys.88.807" xlink:type="simple">doi: 10.3897/zookeys.88.807</ext-link></mixed-citation></ref></ref-list></tp:taxon-treatment>
