# Supplementary material for: Review of the Nearctic genus Lacconotus LeConte (Coleoptera, Mycteridae, Eurypinae)
Source: Zookeys. 2012 Jan 5;(162):1–24. doi: 10.3897/zookeys.162.1998 (PMC3253660; doi:10.3897/zookeys.162.1998)
Supplement: XML Treatment for Lacconotus (Lacconotus) punctatus [file zookeys.162.1998-treatment2.xml]

<!DOCTYPE tp:taxon-treatment
  PUBLIC "-//TaxonX//DTD Taxonomic Treatment Publishing DTD v0 20100105//EN" "tax-treatment-NSO.dtd">
<tp:taxon-treatment xmlns:tp="http://www.plazi.org/taxpub"><tp:treatment-meta><mixed-citation publication-type="journal"><person-group><name><surname>Pollock</surname><given-names>Darren</given-names></name><name><surname>Majka</surname><given-names>Christopher G.</given-names></name></person-group><article-title>Review of the Nearctic genus 
                    <italic>Lacconotus</italic> LeConte (Coleoptera, Mycteridae, Eurypinae)
                </article-title><source>Zookeys</source><day>5</day><month>1</month><year>2012</year><volume>2012</volume><issue>162</issue><fpage>1</fpage><lpage>24</lpage><pub-id pub-id-type="doi">10.3897/zookeys.162.1998</pub-id></mixed-citation></tp:treatment-meta><tp:nomenclature><tp:taxon-name>
                        <tp:taxon-name-part taxon-name-part-type="genus">Lacconotus</tp:taxon-name-part>
                        (<tp:taxon-name-part taxon-name-part-type="subgenus">Lacconotus</tp:taxon-name-part>)
                        <tp:taxon-name-part taxon-name-part-type="species">punctatus</tp:taxon-name-part>
                    <object-id xmlns:xlink="http://www.w3.org/1999/xlink" xlink:type="simple">http://species-id.net/wiki/Lacconotus_punctatus</object-id>
                    </tp:taxon-name><tp:taxon-authority>LeConte</tp:taxon-authority><xref ref-type="fig" rid="F1">Figs 1</xref><xref ref-type="fig" rid="F4">4</xref><xref ref-type="fig" rid="F5">–5</xref><xref ref-type="fig" rid="F6">7</xref><xref ref-type="fig" rid="F7">9–10</xref><xref ref-type="fig" rid="F9">13</xref><xref ref-type="fig" rid="F10">15</xref><xref ref-type="fig" rid="F11">–16</xref><tp:nomenclature-citation-list><tp:nomenclature-citation><tp:taxon-name>Lacconotus punctatus</tp:taxon-name><comment><xref ref-type="bibr" rid="B25">LeConte 1862</xref>: 255. –Type locality: “Pennsylvania.” <xref ref-type="bibr" rid="B16">Gemminger and Harold 1870</xref>: 2179; <xref ref-type="bibr" rid="B13">Dury 1902</xref>: 174; <xref ref-type="bibr" rid="B6">Blatchley 1910</xref>: 1302; <xref ref-type="bibr" rid="B35">Seidlitz 1917</xref>: 99; <xref ref-type="bibr" rid="B28">Leng 1920</xref>: 240; <xref ref-type="bibr" rid="B5">Blair 1928</xref>: 33; <xref ref-type="bibr" rid="B42">Van Dyke 1928</xref>: 257; <xref ref-type="bibr" rid="B40">Spilman 1954</xref>: 89, 93; Arnett 1983: 3; <xref ref-type="bibr" rid="B8">Campbell 1991</xref>: 267; <xref ref-type="bibr" rid="B34">Poole and Gentili 1996</xref>: 315; <xref ref-type="bibr" rid="B32">Pollock 2002</xref>: 530 (fig. 9.112), 532; <xref ref-type="bibr" rid="B30">Majka 2006</xref>: 38; <xref ref-type="bibr" rid="B31">Majka and Selig 2006</xref>; <xref ref-type="bibr" rid="B41">Ulyshen et al. 2010</xref>.</comment></tp:nomenclature-citation></tp:nomenclature-citation-list></tp:nomenclature><tp:treatment-sec sec-type="Type"><title>Type.</title><p> holotype, male, labeled: “[pink circle] / ♂ / Type 4760 / Lacconotus punctatus Lec. / HOLOTYPE ♂ Lacconotus punctatus LeC. exam. Pollock 2000”, in MCZC.</p></tp:treatment-sec><tp:treatment-sec sec-type="Diagnosis"><title>Diagnosis.</title><p> This species is easily diagnosed by the following characteristics: body color dark piceous to near black, pronotum with reddish margins and black center (<xref ref-type="fig" rid="F1">Figs 1</xref><xref ref-type="fig" rid="F4">, 4</xref>); antennae relatively short, antennomeres submoniliform; male sex patch on<!--PageBreak--> ventrite 2 bulging, glabrous, yellow-orange, contrasting with dark color of venter (<xref ref-type="fig" rid="F5">Fig. 5</xref>); distribution in eastern North America (<xref ref-type="fig" rid="F10">Fig. 15</xref>).</p></tp:treatment-sec><tp:treatment-sec sec-type="Re-description"><title>Re-description.</title><p> To general features of <italic><tp:taxon-name>Lacconotus</tp:taxon-name></italic> (see description, above) the following can be added: TL 4.4–5.8 mm; GEW 1.5–2.0 mm; TL/GEW 2.9–3.3. Dorsal body surface uniformly piceous to near black, except for lateral areas of pronotum red-orange (<xref ref-type="fig" rid="F1">Fig. 1</xref>); extent of light area varying, from extreme posterolateral corners to fully 2/3 of pronotal disc; ventral surface and legs dark, piceous to near black; antennomeres 5–10 short, distinctly wider than long, submoniliform; antennal sensilla completely annular, covering entire distal antennal surface, around insertion point of next antennomere; wing very pale, veins present, but inconspicuous; male sex patch (<xref ref-type="fig" rid="F5">Fig. 5</xref>) very large, occupying entire length of second ventrite, prolonged onto ventrite one, glabrous and bulging ventrally; color of sex patch yellow-orange, distinctly contrasting background color of ventrite; tegmen of male genitalia (<xref ref-type="fig" rid="F7">Fig. 9</xref>) moderately elongate, parameres of apicale relatively slender; bursa copulatrix (<xref ref-type="fig" rid="F9">Fig. 13</xref>) spherical, small.</p><p><italic><tp:taxon-name>Lacconotus punctatus</tp:taxon-name></italic> is newly recorded in Alabama, Arkansas, Massachusetts, Oklahoma, Texas, and Wisconsin (see Appendix A). Published records of <italic><tp:taxon-name>Lacconotus punctatus</tp:taxon-name></italic> <!--PageBreak-->are from Ontario (<xref ref-type="bibr" rid="B8">Campbell 1991</xref>)<xref ref-type="fn" rid="FN2">1</xref>, Québec (<xref ref-type="bibr" rid="B8">Campbell 1991</xref>)<xref ref-type="fn" rid="FN3">2</xref>, and Nova Scotia (<xref ref-type="bibr" rid="B31">Majka and Selig 2006</xref>) in Canada [<xref ref-type="bibr" rid="B19">Horn (1879)</xref> first reported it from “Canada”], and Georgia (<xref ref-type="bibr" rid="B41">Ulyshen et al. 2010</xref>), Michigan (<xref ref-type="bibr" rid="B20">Hubbard et al. 1878</xref>; <xref ref-type="bibr" rid="B19">Horn 1879</xref>), New Hampshire (<xref ref-type="bibr" rid="B9">Chandler 2001</xref>), Ohio (<xref ref-type="bibr" rid="B13">Dury 1902</xref>; <xref ref-type="bibr" rid="B6">Blatchley 1910</xref>), and Pennsylvania (<xref ref-type="bibr" rid="B25">LeConte 1862</xref>) in the United States.
				            <fn fn-type="other" id="FN2"><p>Although listed from Ontario in Campbell (1991), we have not been able to find any published record, or any vouchers specimen in any North American collection that would substantiate this report. Consequently, pending verification of its occurrence in this jurisdiction, we remove Ontario from the known distribution of this species.</p></fn>
				            <fn fn-type="other" id="FN3"><p>In addition to the specimen from Montreal in the CUIC (Appendix 1) a second specimen from Québec was formerly in the Ouellet-Robert collection of the Université de Montréal, however, the specimen was stolen before being databased so its collection date and locality in the province are unknown (pers. com., Louise Cloutier)</p></fn></p><p>The new records above make clear that the distribution of <italic><tp:taxon-name>Lacconotus punctatus</tp:taxon-name></italic> in North America is much wider than previously known (<xref ref-type="fig" rid="F10">Fig. 15</xref>). Less than a decade ago, <xref ref-type="bibr" rid="B32">Pollock (2002)</xref> reported the species from only four jurisdictions in North America (Québec, Pennsylvania, Ohio, and Michigan). There are now records from 14 states and provinces on the continent. The records from Wisconsin constitute a northwestern range extension of 650 km; and those from Oklahoma a southwestern range extension of 1,000 km. The present distribution indicates that <italic><tp:taxon-name>Lacconotus punctatus</tp:taxon-name></italic> is found over much of eastern North America, from a latitude of 33.6° to 44.3°N, and between longitudes of 64.5° and 95.3°W, much of the continent west of the prairies.</p><p>There is also much more information on the range of habitats that <italic><tp:taxon-name>Lacconotus punctatus</tp:taxon-name></italic> occupies. In Nova Scotia a specimen was found in a mixed forest of white pine (<italic><tp:taxon-name>Pinus strobus</tp:taxon-name></italic> L.), balsam fir (<italic><tp:taxon-name>Abies balsamea</tp:taxon-name></italic> (L.) Mill), eastern hemlock (<italic><tp:taxon-name>Tsuga canadensis</tp:taxon-name></italic> (L.) Carr.), and maple (<italic><tp:taxon-name>Acer</tp:taxon-name></italic> spp.) (<xref ref-type="bibr" rid="B31">Majka and Selig 2006</xref>). In New Hampshire, W.J. Morse and D.S. Chandler collected 26 specimens at a water tower in a mixed hardwood forest with eastern hemlocks. In Oklahoma a specimen was collected on a dead oak and in Wisconsin a specimen was found in an oak savanna. In Arkansas a specimen was found in a mixed forest/old field.</p><p>In Georgia, specimens were collected in mature bottomland hardwood forests in April with flight intercept traps in the forest canopy (<xref ref-type="bibr" rid="B41">Ulyshen et al. 2010</xref>). Dominant trees included box elder (<italic><tp:taxon-name>Acer negundo</tp:taxon-name></italic> L.), oak (<italic><tp:taxon-name>Quercus</tp:taxon-name></italic> spp.), ash (<italic><tp:taxon-name>Fraxinus</tp:taxon-name></italic> spp.), eastern cottonwood (<italic><tp:taxon-name>Populus deltoides</tp:taxon-name></italic> (Bartr.) ex. Marsh.), and sweetgum (<italic><tp:taxon-name>Liquidambar styraciflua</tp:taxon-name></italic> L.) with some loblolly pine (<italic><tp:taxon-name>Pinus taeda</tp:taxon-name></italic>) (M. Ulyshen, pers. comm.). Five of six specimens were found 15 m above the forest floor (<xref ref-type="bibr" rid="B41">Ulyshen et al. 2010</xref>). <xref ref-type="bibr" rid="B41">Ulyshen et al. (2010)</xref> proposed that <italic><tp:taxon-name>Lacconotus punctatus</tp:taxon-name></italic> may be an early-seasonal canopy specialist, a reason why it has been so infrequently collected.</p><p>The phenology information that is available (<xref ref-type="fig" rid="F11">Fig. 16</xref>) indicates that adults can be found between 31 March and 16 June. Specimens from southern areas (i.e., Georgia) were found in mid April (<xref ref-type="bibr" rid="B41">Ulyshen et al. 2010</xref>), whereas those from northern latitudes (i.e., New Hampshire) occur mainly during the last two weeks of May and first week<!--PageBreak--> of June (D.S. Chandler, pers. comm.), indicating a north-to-south gradation in occurrence period.</p><fig id="F4" position="float" orientation="portrait"><label>Figure 4.</label><caption><p>Forebody of <italic><tp:taxon-name>Lacconotus (Lacconotus) punctatus</tp:taxon-name></italic>, dark form. Photo credit: Darren Pollock, Eastern New Mexico University.</p></caption><graphic xmlns:xlink="http://www.w3.org/1999/xlink" xlink:href="ZooKeys-162-001-g004.jpg" position="float" orientation="portrait" xlink:type="simple"/></fig><fig id="F5" position="float" orientation="portrait"><label>Figures 5–6.</label><caption><p> Male sex patch of species of <italic><tp:taxon-name>Lacconotus</tp:taxon-name></italic> <bold>5</bold> <italic><tp:taxon-name>Lacconotus (Lacconotus) punctatus</tp:taxon-name></italic>, scale bar = 0.75 mm; <bold>6</bold> <italic><tp:taxon-name>Lacconotus (Alcconotus) pinicola</tp:taxon-name></italic>, scale bar = 0.25 mm. Photo credit: Darren Pollock, Eastern New Mexico University.</p></caption><graphic xmlns:xlink="http://www.w3.org/1999/xlink" xlink:href="ZooKeys-162-001-g005.jpg" position="float" orientation="portrait" xlink:type="simple"/></fig><fig id="F6" position="float" orientation="portrait"><label>Figures 7–8.</label><caption><p> Wing of species of <italic><tp:taxon-name>Lacconotus</tp:taxon-name></italic> <bold>7</bold> <italic><tp:taxon-name>Lacconotus (Lacconotus) punctatus</tp:taxon-name></italic>, wing length = 4.5 mm <bold>8</bold> <italic><tp:taxon-name>Lacconotus (Alcconotus) pinicola</tp:taxon-name></italic>, wing length = 5.1 mm. Photo credit: Darren Pollock, Eastern New Mexico University.</p></caption><graphic xmlns:xlink="http://www.w3.org/1999/xlink" xlink:href="ZooKeys-162-001-g006.jpg" position="float" orientation="portrait" xlink:type="simple"/></fig><fig id="F7" position="float" orientation="portrait"><label>Figures 9–10.</label><caption><p> Male genitalia of <italic><tp:taxon-name>Lacconotus (Lacconotus) punctatus</tp:taxon-name></italic> <bold>9</bold> tegmen <bold>10</bold> median lobe. Scale bar = 0.25 mm. Photo credit: Darren Pollock, Eastern New Mexico University.</p></caption><graphic xmlns:xlink="http://www.w3.org/1999/xlink" xlink:href="ZooKeys-162-001-g007.jpg" position="float" orientation="portrait" xlink:type="simple"/></fig></tp:treatment-sec><tp:treatment-sec><!--Section generated to contain objects referenced in tp:taxon-treatment.--><fig id="F1" position="float" orientation="portrait"><label>Figure 1.</label><caption><p> Dorsal habitus photograph of <italic><tp:taxon-name>Lacconotus (Lacconotus) punctatus</tp:taxon-name></italic>; female, New Hampshire. TL = 5.1 mm. Photo credit: Darren Pollock, Eastern New Mexico University.</p></caption><graphic xmlns:xlink="http://www.w3.org/1999/xlink" xlink:href="ZooKeys-162-001-g001.jpg" position="float" orientation="portrait" xlink:type="simple"/></fig><fig id="F9" position="float" orientation="portrait"><label>Figures 13–14.</label><caption><p> Internal female genitalia of <italic><tp:taxon-name>Lacconotus</tp:taxon-name></italic> <bold>13</bold> <italic><tp:taxon-name>Lacconotus (Lacconotus) punctatus</tp:taxon-name></italic> <bold>14</bold> <italic><tp:taxon-name>Lacconotus (Alcconotus) pinicola</tp:taxon-name></italic>. Scale bar = 0.25 mm. Photo credit: Darren Pollock, Eastern New Mexico University.</p></caption><graphic xmlns:xlink="http://www.w3.org/1999/xlink" xlink:href="ZooKeys-162-001-g009.jpg" position="float" orientation="portrait" xlink:type="simple"/></fig><fig id="F10" position="float" orientation="portrait"><label>Figure 15.</label><caption><p>Distribution of <italic><tp:taxon-name>Lacconotus (Lacconotus) punctatus</tp:taxon-name></italic> and <italic><tp:taxon-name>Lacconotus (Alcconotus) pinicola</tp:taxon-name></italic> in North America and Mexico.</p></caption><graphic xmlns:xlink="http://www.w3.org/1999/xlink" xlink:href="ZooKeys-162-001-g010.jpg" position="float" orientation="portrait" xlink:type="simple"/></fig><fig id="F11" position="float" orientation="portrait"><label>Figure 16.</label><caption><p> Phenology of <italic><tp:taxon-name>Lacconotus (Lacconotus) punctatus</tp:taxon-name></italic> and <italic><tp:taxon-name>Lacconotus (Alcconotus) pinicola</tp:taxon-name></italic> in North America and Mexico.</p></caption><graphic xmlns:xlink="http://www.w3.org/1999/xlink" xlink:href="ZooKeys-162-001-g011.jpg" position="float" orientation="portrait" xlink:type="simple"/></fig></tp:treatment-sec><ref-list><ref id="B25"><mixed-citation xmlns:xlink="http://www.w3.org/1999/xlink" xlink:type="simple"><person-group><name name-style="western"><surname>LeConte</surname><given-names>JL</given-names></name></person-group> (<year>1862</year>)<source> Classification of the Coleoptera of North America. Parts 1–2.</source><publisher-name>Smithsonian Miscellaneous Collections, Smithsonian Institution, Washington</publisher-name>, <publisher-loc>DC</publisher-loc>, <lpage>348</lpage> pp.</mixed-citation></ref><ref id="B16"><mixed-citation xmlns:xlink="http://www.w3.org/1999/xlink" xlink:type="simple"><person-group><name name-style="western"><surname>Gemminger</surname><given-names>M</given-names></name><name name-style="western"><surname>Harold B</surname><given-names>de</given-names></name></person-group> (<year>1870</year>)<source> Catalogus Coleopterorum hucusque Descriptorum Synonymicus et Systematicus. Vol. 7. Tenebrionidae, Nilionidae, Pythidae, Melandryidae, Lagriidae, Pedilidae, Anthicidae, Pyrochroidae, Mordelhdae, Rhipidophoridae, Cantharidae, Oedemeridae. E.H. Gummi, Monachii [Munich], 1801–2179.</source></mixed-citation></ref><ref id="B13"><mixed-citation xmlns:xlink="http://www.w3.org/1999/xlink" xlink:type="simple"><person-group><name name-style="western"><surname>Dury</surname><given-names>C</given-names></name></person-group> (<year>1902</year>)<source> A revised list of the Coleoptera observed near Cincinnati, Ohio, with notes on localities, bibliographical references, and descriptions of five new species. Journal of the Cincinnati Society of Natural History 20: 107–198. <ext-link ext-link-type="uri" xlink:href="http://cluster.biodiversitylibrary.org/j/journalofcincinn20cinc/journalofcincinn20cinc.pdf" xlink:type="simple">http://cluster.biodiversitylibrary.org/j/journalofcincinn20cinc/journalofcincinn20cinc.pdf</ext-link> [accessed 8 March 2011]</source></mixed-citation></ref><ref id="B6"><mixed-citation xmlns:xlink="http://www.w3.org/1999/xlink" xlink:type="simple"><person-group><name name-style="western"><surname>Blatchley</surname><given-names>WS</given-names></name></person-group> (<year>1910</year>)<source> An illustrated descriptive catalogue of the Coleoptera or beetles (exclusive of the Rhynchophora) known to occur in Indiana, with bibliography and descriptions of new species.</source><publisher-name>The Nature Publishing Co, Indianapolis</publisher-name>, <publisher-loc>Indiana</publisher-loc>, <lpage>1386</lpage> pp.</mixed-citation></ref><ref id="B35"><mixed-citation xmlns:xlink="http://www.w3.org/1999/xlink" xlink:type="simple"><person-group><name name-style="western"><surname>Seidlitz</surname><given-names>G von</given-names></name></person-group> (<year>1917</year>)<article-title> Die letzten Familien der Heteromeren (Col.).</article-title><source>Deutsche Entomologische Zeitschrift </source><volume>1917</volume>: <fpage>65</fpage>-<lpage>116</lpage>.</mixed-citation></ref><ref id="B28"><mixed-citation xmlns:xlink="http://www.w3.org/1999/xlink" xlink:type="simple"><person-group><name name-style="western"><surname>Leng</surname><given-names>CW</given-names></name></person-group> (<year>1920</year>)<source> Catalogue of the Coleoptera of America, north of Mexico.</source><publisher-name>John D. Sherman</publisher-name>, <publisher-loc>Mount Vernon</publisher-loc>, <lpage>468</lpage> pp.</mixed-citation></ref><ref id="B5"><mixed-citation xmlns:xlink="http://www.w3.org/1999/xlink" xlink:type="simple"><person-group><name name-style="western"><surname>Blair</surname><given-names>KG</given-names></name></person-group> (<year>1928</year>)<article-title> Pars 99: Pythidae.</article-title><source>In: Junk W, Schenkling S (Eds) Coleopterorum Catalogus </source><volume>17</volume>: <fpage>1</fpage>-<lpage>56</lpage>.</mixed-citation></ref><ref id="B42"><mixed-citation xmlns:xlink="http://www.w3.org/1999/xlink" xlink:type="simple"><person-group><name name-style="western"><surname>Van Dyke</surname><given-names>EC</given-names></name></person-group> (<year>1928</year>)<source> New species of heteromerous Coleoptera. Bulletin of the Brooklyn Entomological Society 251–262.</source></mixed-citation></ref><ref id="B40"><mixed-citation xmlns:xlink="http://www.w3.org/1999/xlink" xlink:type="simple"><person-group><name name-style="western"><surname>Spilman</surname><given-names>TJ</given-names></name></person-group> (<year>1954</year>)<article-title> Generic names of the Salpingidae and their type species (Coleoptera).</article-title><source>Journal of the Washington Academy of Sciences </source><volume>44</volume>: <fpage>85</fpage>-<lpage>94</lpage>.</mixed-citation></ref><ref id="B8"><mixed-citation xmlns:xlink="http://www.w3.org/1999/xlink" xlink:type="simple"><person-group><name name-style="western"><surname>Campbell</surname><given-names>JM</given-names></name></person-group> (<year>1991</year>)<source> Mycteridae: mycterid beetles. In: Bousquet Y (Ed) Checklist of Beetles of Canada and Alaska. Agriculture Canada Publication 1861/E., 267. <ext-link ext-link-type="uri" xlink:href="http://www.canacoll.org/Coleo/Checklist/PDF%20files/MYCTERIDAE.pdf" xlink:type="simple">http://www.canacoll.org/Coleo/Checklist/PDF%20files/MYCTERIDAE.pdf</ext-link> [accessed 7 July 2011]</source></mixed-citation></ref><ref id="B34"><mixed-citation xmlns:xlink="http://www.w3.org/1999/xlink" xlink:type="simple"><person-group><name name-style="western"><surname>Poole</surname><given-names>RW</given-names></name><name name-style="western"><surname>Gentili</surname><given-names>P</given-names></name></person-group> (<year>1996</year>)<source> Nomina Insecta Nearctica. A Check List of the Insects of North America. Volume 1.</source><publisher-name>Coleoptera, Strepsiptera. Entomological Information Services, Rockville MD</publisher-name>, <publisher-loc>USA</publisher-loc>, <lpage>827</lpage> pp.</mixed-citation></ref><ref id="B32"><mixed-citation xmlns:xlink="http://www.w3.org/1999/xlink" xlink:type="simple"><person-group><name name-style="western"><surname>Pollock</surname><given-names>DA</given-names></name></person-group> (<year>2002</year>)<article-title> Mycteridae Blanchard 1845.</article-title> In: <person-group><name name-style="western"><surname>Arnett</surname><given-names>RH</given-names></name><name name-style="western"><surname>Jr, Thomas</surname><given-names>MC</given-names></name><name name-style="western"><surname>Skelley</surname><given-names>PE</given-names></name><name name-style="western"><surname>Frank</surname><given-names>JH</given-names></name></person-group> (<role>Eds</role>). <issue-title>American Beetles, Volume 2: Polyphaga: Scarabaeoidea through Curculionoidea.</issue-title><source>CRC Press, Boca Raton</source>: <fpage>530</fpage>-<lpage>533</lpage>.</mixed-citation></ref><ref id="B30"><mixed-citation xmlns:xlink="http://www.w3.org/1999/xlink" xlink:type="simple"><person-group><name name-style="western"><surname>Majka</surname><given-names>CG</given-names></name></person-group> (<year>2006</year>)<article-title> The Mycteridae, Boridae, Pythidae, Pyrochroidae, and Salpingidae (Coleoptera: Tenebrionoidea) of the Maritime Provinces of Canada.</article-title><source>Zootaxa </source><volume>1250</volume>: <fpage>37</fpage>-<lpage>51</lpage>.</mixed-citation></ref><ref id="B31"><mixed-citation xmlns:xlink="http://www.w3.org/1999/xlink" xlink:type="simple"><person-group><name name-style="western"><surname>Majka</surname><given-names>CG</given-names></name><name name-style="western"><surname>Selig</surname><given-names>G</given-names></name></person-group> (<year>2006</year>)<article-title> <italic>Lacconotus punctatus</italic> and the family Mycteridae (Coleoptera) newly recorded in Atlantic Canada.</article-title><source>The Canadian Entomologist </source><volume>138</volume> (<issue>4</issue>): <fpage>636</fpage>-<lpage>637</lpage>. <ext-link ext-link-type="uri" xlink:href="http://dx.doi.org/10.4039/n05-090" xlink:type="simple">doi: 10.4039/n05-090</ext-link></mixed-citation></ref><ref id="B41"><mixed-citation xmlns:xlink="http://www.w3.org/1999/xlink" xlink:type="simple"><person-group><name name-style="western"><surname>Ulyshen</surname><given-names>MD</given-names></name><name name-style="western"><surname>Horn</surname><given-names>S</given-names></name><name name-style="western"><surname>Hanula</surname><given-names>JL</given-names></name></person-group> (<year>2010</year>)<article-title> First southeastern U.S.</article-title><source>records for <italic>Lacconotus punctatus</italic> LeConte (Coleoptera: Mycteridae), an early seasonal canopy specialist? The Coleopterists Bulletin </source><volume>64</volume> (<issue>4</issue>): <fpage>364</fpage>-<lpage>210</lpage>. <ext-link ext-link-type="uri" xlink:href="http://dx.doi.org/10.1649/0010-065X-64.4.364" xlink:type="simple">doi: 10.1649/0010-065X-64.4.364</ext-link></mixed-citation></ref><ref id="B19"><mixed-citation xmlns:xlink="http://www.w3.org/1999/xlink" xlink:type="simple"><person-group><name name-style="western"><surname>Horn</surname><given-names>GH</given-names></name></person-group> (<year>1879</year>)<article-title> Notes on the Mycteridae and other Heteromera.</article-title><source>Transactions of the American Entomological Society </source><volume>7</volume>: <fpage>336</fpage>-<lpage>339</lpage>.</mixed-citation></ref><ref id="B20"><mixed-citation xmlns:xlink="http://www.w3.org/1999/xlink" xlink:type="simple"><person-group><name name-style="western"><surname>Hubbard</surname><given-names>HG</given-names></name><name name-style="western"><surname>Schwarz</surname><given-names>EA</given-names></name><name name-style="western"><surname>LeConte</surname><given-names>JL</given-names></name></person-group> (<year>1878</year>)<article-title> The Coleoptera of Michigan.</article-title><source>Proceedings of the American Philosophical Society </source><volume>17</volume> (<issue>101</issue>): <fpage>593</fpage>-<lpage>669</lpage>.</mixed-citation></ref><ref id="B9"><mixed-citation xmlns:xlink="http://www.w3.org/1999/xlink" xlink:type="simple"><person-group><name name-style="western"><surname>Chandler</surname><given-names>DS</given-names></name></person-group> (<year>2001</year>)<source> University of New Hampshire Insect and Arachnid collections. <ext-link ext-link-type="uri" xlink:href="http://colsa1.unh.edu:591/unhinsects.htm" xlink:type="simple">http://colsa1.unh.edu:591/unhinsects.htm</ext-link> [accessed 8 March 2011]</source></mixed-citation></ref></ref-list></tp:taxon-treatment>
