# Supplementary material for: Review of the Nearctic genus Lacconotus LeConte (Coleoptera, Mycteridae, Eurypinae)
Source: Zookeys. 2012 Jan 5;(162):1–24. doi: 10.3897/zookeys.162.1998 (PMC3253660; doi:10.3897/zookeys.162.1998)
Supplement: XML Treatment for Alcconotus [file zookeys.162.1998-treatment3.xml]

<!DOCTYPE tp:taxon-treatment
  PUBLIC "-//TaxonX//DTD Taxonomic Treatment Publishing DTD v0 20100105//EN" "tax-treatment-NSO.dtd">
<tp:taxon-treatment xmlns:tp="http://www.plazi.org/taxpub"><tp:treatment-meta><mixed-citation publication-type="journal"><person-group><name><surname>Pollock</surname><given-names>Darren</given-names></name><name><surname>Majka</surname><given-names>Christopher G.</given-names></name></person-group><article-title>Review of the Nearctic genus 
                    <italic>Lacconotus</italic> LeConte (Coleoptera, Mycteridae, Eurypinae)
                </article-title><source>Zookeys</source><day>5</day><month>1</month><year>2012</year><volume>2012</volume><issue>162</issue><fpage>1</fpage><lpage>24</lpage><pub-id pub-id-type="doi">10.3897/zookeys.162.1998</pub-id></mixed-citation></tp:treatment-meta><tp:nomenclature><tp:taxon-name>
                        <tp:taxon-name-part taxon-name-part-type="subgenus">Alcconotus</tp:taxon-name-part>
                    <object-id xmlns:xlink="http://www.w3.org/1999/xlink" xlink:type="simple">urn:lsid:zoobank.org:act:7F51E3D0-3408-4469-BC83-EFD22E47750F</object-id>
                    <object-id xmlns:xlink="http://www.w3.org/1999/xlink" xlink:type="simple">http://species-id.net/wiki/Alcconotus</object-id>
                    </tp:taxon-name><tp:taxon-authority>Pollock &amp; Majka</tp:taxon-authority><tp:taxon-status xmlns:xlink="http://www.w3.org/1999/xlink" xlink:type="simple">subgen. n.</tp:taxon-status></tp:nomenclature><tp:treatment-sec sec-type="Type species"><title>Type species.</title><p> <italic><tp:taxon-name>Lacconotus pinicola</tp:taxon-name></italic> Horn, by present designation.</p></tp:treatment-sec><tp:treatment-sec sec-type="Derivation of name"><title>Derivation of name.</title><p> a partial anagram of <italic><tp:taxon-name>Lacconotus</tp:taxon-name></italic>, in which its species was formerly placed.</p></tp:treatment-sec><tp:treatment-sec sec-type="Taxonomic notes"><title>Taxonomic notes.</title><p> <xref ref-type="bibr" rid="B32">Pollock (2002)</xref> stated that it might be necessary to establish a new genus for the two western species of <italic><tp:taxon-name>Lacconotus</tp:taxon-name></italic>, although no details were given to justify this possibility. There are many differences between the eastern and western <!--PageBreak-->species of <italic><tp:taxon-name>Lacconotus</tp:taxon-name></italic> (see description above, for <italic><tp:taxon-name>Lacconotus</tp:taxon-name></italic>), but the most significant reason for proposal of this new subgeneric name is the structure of the male sex patch, which differs greatly between <italic><tp:taxon-name>Lacconotus punctatus</tp:taxon-name></italic> and <italic><tp:taxon-name>Lacconotus pinicola</tp:taxon-name></italic>. It could be argued that this might justify separation into two genera; however, within the related genus <italic><tp:taxon-name>Mycterus</tp:taxon-name></italic> Clairville (Mycterinae) there are also significant differences in this structure. Also, there are significant differences in the structure of the bursa copulatrix and spermatheca between the two groups (see <xref ref-type="fig" rid="F9">Figs 13–14</xref>); it is impossible to compare these intrageneric differences with other eurypine or mycterid taxa, since the internal female genitalia have yet to be studied in detail in most groups.</p></tp:treatment-sec><tp:treatment-sec sec-type="Description"><title>Description.</title><p> See description above, for <italic><tp:taxon-name>Lacconotus</tp:taxon-name></italic>; characteristics unique to <italic><tp:taxon-name>Alcconotus</tp:taxon-name></italic> are indicated with the alternatives for <italic><tp:taxon-name>Lacconotus</tp:taxon-name></italic> (<italic>s. str.</italic>).</p></tp:treatment-sec><tp:treatment-sec><!--Section generated to contain objects referenced in tp:taxon-treatment.--><fig id="F9" position="float" orientation="portrait"><label>Figures 13–14.</label><caption><p> Internal female genitalia of <italic><tp:taxon-name>Lacconotus</tp:taxon-name></italic> <bold>13</bold> <italic><tp:taxon-name>Lacconotus (Lacconotus) punctatus</tp:taxon-name></italic> <bold>14</bold> <italic><tp:taxon-name>Lacconotus (Alcconotus) pinicola</tp:taxon-name></italic>. Scale bar = 0.25 mm. Photo credit: Darren Pollock, Eastern New Mexico University.</p></caption><graphic xmlns:xlink="http://www.w3.org/1999/xlink" xlink:href="ZooKeys-162-001-g009.jpg" position="float" orientation="portrait" xlink:type="simple"/></fig></tp:treatment-sec><ref-list><ref id="B32"><mixed-citation xmlns:xlink="http://www.w3.org/1999/xlink" xlink:type="simple"><person-group><name name-style="western"><surname>Pollock</surname><given-names>DA</given-names></name></person-group> (<year>2002</year>)<article-title> Mycteridae Blanchard 1845.</article-title> In: <person-group><name name-style="western"><surname>Arnett</surname><given-names>RH</given-names></name><name name-style="western"><surname>Jr, Thomas</surname><given-names>MC</given-names></name><name name-style="western"><surname>Skelley</surname><given-names>PE</given-names></name><name name-style="western"><surname>Frank</surname><given-names>JH</given-names></name></person-group> (<role>Eds</role>). <issue-title>American Beetles, Volume 2: Polyphaga: Scarabaeoidea through Curculionoidea.</issue-title><source>CRC Press, Boca Raton</source>: <fpage>530</fpage>-<lpage>533</lpage>.</mixed-citation></ref></ref-list></tp:taxon-treatment>
