# Supplementary material for: Review of the Nearctic genus Lacconotus LeConte (Coleoptera, Mycteridae, Eurypinae)
Source: Zookeys. 2012 Jan 5;(162):1–24. doi: 10.3897/zookeys.162.1998 (PMC3253660; doi:10.3897/zookeys.162.1998)
Supplement: XML Treatment for Lacconotus (Alcconotus) pinicola [file zookeys.162.1998-treatment4.xml]

<!DOCTYPE tp:taxon-treatment
  PUBLIC "-//TaxonX//DTD Taxonomic Treatment Publishing DTD v0 20100105//EN" "tax-treatment-NSO.dtd">
<tp:taxon-treatment xmlns:tp="http://www.plazi.org/taxpub"><tp:treatment-meta><mixed-citation publication-type="journal"><person-group><name><surname>Pollock</surname><given-names>Darren</given-names></name><name><surname>Majka</surname><given-names>Christopher G.</given-names></name></person-group><article-title>Review of the Nearctic genus 
                    <italic>Lacconotus</italic> LeConte (Coleoptera, Mycteridae, Eurypinae)
                </article-title><source>Zookeys</source><day>5</day><month>1</month><year>2012</year><volume>2012</volume><issue>162</issue><fpage>1</fpage><lpage>24</lpage><pub-id pub-id-type="doi">10.3897/zookeys.162.1998</pub-id></mixed-citation></tp:treatment-meta><tp:nomenclature><tp:taxon-name>
                        <tp:taxon-name-part taxon-name-part-type="genus">Lacconotus</tp:taxon-name-part>
                        (<tp:taxon-name-part taxon-name-part-type="subgenus">Alcconotus</tp:taxon-name-part>)
                        <tp:taxon-name-part taxon-name-part-type="species">pinicola</tp:taxon-name-part>
                    <object-id xmlns:xlink="http://www.w3.org/1999/xlink" xlink:type="simple">http://species-id.net/wiki/Lacconotus_pinicola</object-id>
                    </tp:taxon-name><tp:taxon-authority>Horn</tp:taxon-authority><tp:taxon-status xmlns:xlink="http://www.w3.org/1999/xlink" xlink:type="simple">comb. n.</tp:taxon-status><xref ref-type="fig" rid="F2">Figs 2</xref><xref ref-type="fig" rid="F3">–3</xref><xref ref-type="fig" rid="F5">6</xref><xref ref-type="fig" rid="F6">8</xref><xref ref-type="fig" rid="F8">11–12</xref><xref ref-type="fig" rid="F9">14</xref><xref ref-type="fig" rid="F10">15</xref><xref ref-type="fig" rid="F11">–16</xref><tp:nomenclature-citation-list><tp:nomenclature-citation><tp:taxon-name>Lacconotus pinicola</tp:taxon-name><comment><xref ref-type="bibr" rid="B19">Horn 1879</xref>: 338. – Type locality: Veta Pass [= La Veta Pass?], Colorado. <xref ref-type="bibr" rid="B26">LeConte 1879</xref>: 500, 506; <xref ref-type="bibr" rid="B3">Austin 1880</xref>: 41; <xref ref-type="bibr" rid="B36">Snow 1882</xref>: 44; <xref ref-type="bibr" rid="B10">Cockerell 1893</xref>: 334; <xref ref-type="bibr" rid="B11">Coquillett and Orcutt 1900</xref>: 54 [= <italic>pallidus</italic>?]; <xref ref-type="bibr" rid="B43">Wickham 1902</xref>: 297; <xref ref-type="bibr" rid="B44">Woodworth 1913</xref>: 194; <xref ref-type="bibr" rid="B35">Seidlitz 1917</xref>: 99; <xref ref-type="bibr" rid="B28">Leng 1920</xref>: 240; <xref ref-type="bibr" rid="B5">Blair 1928</xref>: 33; <xref ref-type="bibr" rid="B42">Van Dyke 1928</xref>: 257; <xref ref-type="bibr" rid="B38">Spilman 1951</xref>: 50, fig. 15; <xref ref-type="bibr" rid="B18">Hatch 1965</xref>: 88; Arnett 1983: 3; <xref ref-type="bibr" rid="B8">Campbell 1991</xref>: 267; <xref ref-type="bibr" rid="B34">Poole and Gentili 1996</xref>: 315; <xref ref-type="bibr" rid="B32">Pollock 2002</xref>: 532.</comment></tp:nomenclature-citation><tp:nomenclature-citation><tp:taxon-name>Lacconotus pallidus</tp:taxon-name><comment><xref ref-type="bibr" rid="B42">Van Dyke 1928</xref>: 256; <xref ref-type="bibr" rid="B15">Fall 1901</xref>: 32 (as <italic><tp:taxon-name>Lacconotus pinicola</tp:taxon-name></italic>), 177; <xref ref-type="bibr" rid="B29">Leng and Mutchler 1933</xref>: 36; <xref ref-type="bibr" rid="B38">Spilman 1951</xref>: 50; <xref ref-type="bibr" rid="B12">Crowson and de Viedma 1964</xref>; <xref ref-type="bibr" rid="B32">Pollock 2002</xref>: 531 (fig. 2.112), 532. syn. n.</comment></tp:nomenclature-citation></tp:nomenclature-citation-list></tp:nomenclature><tp:treatment-sec sec-type="Types"><title>Types.</title><p>(<bold><italic><tp:taxon-name>Lacconotus pinicola</tp:taxon-name></italic></bold>, all in MCZC).—lectotype (here designated), female, labeled: “Veta Pass 27.6 Col / 592 / [red] Type 7976 / [handwritten] Lacconotus pinicola (Schwz) / J.L. LeConte Collection / LECTOTYPE ♀ <italic><tp:taxon-name>Lacconotus pinicola</tp:taxon-name></italic> <xref ref-type="bibr" rid="B19">Horn 1879</xref>; design. D.A. Pollock 1994”. paralectotype. female, labeled: “Col / [blue] Para-Type 8047. / G.H. Horn Collection”, in MCZC.</p></tp:treatment-sec><tp:treatment-sec sec-type="Types"><title>Types.</title><p> (<bold><italic><tp:taxon-name>Lacconotus pallidus</tp:taxon-name></italic></bold>, all in CAS).—holotype, male (CAS type # 2585), labeled “Mt. Wilson Cal. 6.13.3 / 7701 / Van Dyke Collection / Holotype [along left margin of label covered in red ink] ♂ Lacconotus pallidus Van Dyke". ALLOTYPE, female, labeled "Carmel, Monterey Co VI-4-1916 Cal. / Van Dyke Collection / Allotype [along left margin of label covered in red ink] ♀ Lacconotus pallidus Van Dyke". Four PARATYPES. Male, labeled "Carmel, Monterey Co VI-4-1916 Cal. / Van Dyke Collection / Paratype [along left margin of label] ♂ Lacconotus pallidus Van Dyke". Male, labeled "ParaisoSpgsCal V.28 1924 L.S. Slevin / L.S. Slevin Collection / Paratype [along left margin of label] Lacconotus pallidus Van Dyke". Female, labeled "ParaisoSprings V.31 1916 Cal. / L.S. Slevin Collection / Paratype [along left margin of label] Lacconotus pallidus<!--PageBreak--> Van Dyke". Female, labeled "Paraiso Springs V.29 1916 Cal. / CHAMISAL / L.S. Slevin Collection / Paratype [along left margin of label] Lacconotus pallidus Van Dyke".</p></tp:treatment-sec><tp:treatment-sec sec-type="Diagnosis"><title>Diagnosis.</title><p> <italic><tp:taxon-name>Lacconotus (Alcconotus) pinicola</tp:taxon-name></italic> may be distinguished from <italic><tp:taxon-name>Lacconotus punctatus</tp:taxon-name></italic> by the following features: body color ranging from testaceous to dark brown, uniform dorsally (<xref ref-type="fig" rid="F2">Figs 2</xref><xref ref-type="fig" rid="F3">–3</xref>); antennae relatively long, subserrate; male sex patch on ventrite 2 small, oval, densely pubescent (<xref ref-type="fig" rid="F5">Fig. 6</xref>); distribution in western North America (<xref ref-type="fig" rid="F10">Fig. 15</xref>).</p></tp:treatment-sec><tp:treatment-sec sec-type="Re-description"><title>Re-description.</title><p> (see <xref ref-type="bibr" rid="B19">Horn 1879</xref> and <xref ref-type="bibr" rid="B42">Van Dyke 1928</xref>) – With general features of subgenus <italic><tp:taxon-name>Alcconotus</tp:taxon-name></italic> (as described above) with the following: TL 4.8–7.5 mm; GEW 1.5–2.3 mm; TL/GEW 2.8–3.4. Dorsal body surface uniformly testaceous to dark brown or piceous (<xref ref-type="fig" rid="F2">Figs 2</xref><xref ref-type="fig" rid="F3">–3</xref>), without any color contrast; antennomeres 5–10 relatively elongate, subserrate; antennal sensilla not completely surrounding opening of antennomere, restricted to triangular side of antennomeres; wing membrane distinctly pigmented, veins very conspicuous (<xref ref-type="fig" rid="F6">Fig. 8</xref>); male sex patch longitudinally oval, occupying about 2/3 length of ventrite 2, densely covered with short setae (<xref ref-type="fig" rid="F5">Fig. 6</xref>), not bulbous or contrasting in color; tegmen of male genitalia (<xref ref-type="fig" rid="F8">Fig. 11</xref>) short, parameres stout; bursa copulatrix (<xref ref-type="fig" rid="F9">Fig. 14</xref>) very large, spherical.</p><fig id="F8" position="float" orientation="portrait"><label>Figures 11–12.</label><caption><p> Male genitalia of <italic><tp:taxon-name>Lacconotus (Alcconotus) pinicola</tp:taxon-name></italic> <bold>11</bold> tegmen <bold>12</bold> median lobe. Scale bar = 0.25 mm. Photo credit: Darren Pollock, Eastern New Mexico University.</p></caption><graphic xmlns:xlink="http://www.w3.org/1999/xlink" xlink:href="ZooKeys-162-001-g008.jpg" position="float" orientation="portrait" xlink:type="simple"/></fig><fig id="F9" position="float" orientation="portrait"><label>Figures 13–14.</label><caption><p> Internal female genitalia of <italic><tp:taxon-name>Lacconotus</tp:taxon-name></italic> <bold>13</bold> <italic><tp:taxon-name>Lacconotus (Lacconotus) punctatus</tp:taxon-name></italic> <bold>14</bold> <italic><tp:taxon-name>Lacconotus (Alcconotus) pinicola</tp:taxon-name></italic>. Scale bar = 0.25 mm. Photo credit: Darren Pollock, Eastern New Mexico University.</p></caption><graphic xmlns:xlink="http://www.w3.org/1999/xlink" xlink:href="ZooKeys-162-001-g009.jpg" position="float" orientation="portrait" xlink:type="simple"/></fig><fig id="F10" position="float" orientation="portrait"><label>Figure 15.</label><caption><p>Distribution of <italic><tp:taxon-name>Lacconotus (Lacconotus) punctatus</tp:taxon-name></italic> and <italic><tp:taxon-name>Lacconotus (Alcconotus) pinicola</tp:taxon-name></italic> in North America and Mexico.</p></caption><graphic xmlns:xlink="http://www.w3.org/1999/xlink" xlink:href="ZooKeys-162-001-g010.jpg" position="float" orientation="portrait" xlink:type="simple"/></fig><fig id="F11" position="float" orientation="portrait"><label>Figure 16.</label><caption><p> Phenology of <italic><tp:taxon-name>Lacconotus (Lacconotus) punctatus</tp:taxon-name></italic> and <italic><tp:taxon-name>Lacconotus (Alcconotus) pinicola</tp:taxon-name></italic> in North America and Mexico.</p></caption><graphic xmlns:xlink="http://www.w3.org/1999/xlink" xlink:href="ZooKeys-162-001-g011.jpg" position="float" orientation="portrait" xlink:type="simple"/></fig></tp:treatment-sec><tp:treatment-sec sec-type="Notes"><title>Notes.</title><p> <xref ref-type="bibr" rid="B42">Van Dyke (1928)</xref> established <italic><tp:taxon-name>Lacconotus pallidus</tp:taxon-name></italic> (as distinct from <italic><tp:taxon-name>Lacconotus pinicola</tp:taxon-name></italic>) based on its lighter color, relatively narrower pronotum, shorter relative length of the elytra, and deeper punctation. However, upon examination of the type series and other specimens, we have determined that the only feature of Van Dyke’s that withstands scrutiny is the habitus color. As well, more detailed examination has revealed that the male and female genitalia and male sex patch are virtually identical between <italic><tp:taxon-name>Lacconotus pinicola</tp:taxon-name></italic> and <italic><tp:taxon-name>Lacconotus pallidus</tp:taxon-name></italic>. One feature, mentioned by <xref ref-type="bibr" rid="B42">Van Dyke (1928)</xref> that does seem noteworthy is the somewhat restricted distribution of <italic><tp:taxon-name>Lacconotus pallidus</tp:taxon-name></italic> in southern California. We herein consider <italic><tp:taxon-name>Lacconotus pallidus</tp:taxon-name></italic> a pale “form” of <italic><tp:taxon-name>Lacconotus pinicola</tp:taxon-name></italic>.</p><!--PageBreak--><p><italic><tp:taxon-name>Lacconotus (Alcconotus) pinicola</tp:taxon-name></italic> is newly recorded from Arizona, Utah, and Baja California Norte in Mexico (see Appendix A). Published records of <italic><tp:taxon-name>Lacconotus pinicola</tp:taxon-name></italic> are from British Columbia (<xref ref-type="bibr" rid="B18">Hatch 1965</xref>), California (<xref ref-type="bibr" rid="B15">Fall 1901</xref>; <xref ref-type="bibr" rid="B42">Van Dyke 1928</xref>), Colorado (<xref ref-type="bibr" rid="B19">Horn 1879</xref>; <xref ref-type="bibr" rid="B10">Cockerell 1893</xref>; <xref ref-type="bibr" rid="B42">Van Dyke 1928</xref>), western Nevada (<xref ref-type="bibr" rid="B19">Horn 1879</xref>), and New Mexico (<xref ref-type="bibr" rid="B36">Snow 1882</xref>, 1906; <xref ref-type="bibr" rid="B21">Knaus 1907</xref>). The range of the species (<xref ref-type="fig" rid="F10">Fig. 15</xref>) shows it to be widely distributed in the southwestern United States (Arizona, California, Colorado, Nevada, New Mexico, and Utah) extending south to Baja California Norte in Mexico, and in southeastern British Columbia. Specimens should be sought in intervening areas in Idaho, Oregon, and Washington to ascertain if these populations are actually disjunct.</p><p>A number of specimens examined were found on ponderosa pine (<italic><tp:taxon-name>Pinus ponderosa</tp:taxon-name></italic> Douglas ex. C. Lawson), including one specimen which was recorded as emerging from a dead <italic><tp:taxon-name>Pinus ponderosa</tp:taxon-name></italic> branch. It has also been found on Engelmann spruce (<italic><tp:taxon-name>Picea engelmanni</tp:taxon-name></italic> Parry ex Engelm.), scrub oak (<italic><tp:taxon-name>Quercus turbinella</tp:taxon-name></italic> Greene), and cherry (<italic><tp:taxon-name>Prunus</tp:taxon-name></italic> sp.). Specimens have been collected at UV lights, with malaise and flight-intercept traps, and by beating vegetation. <xref ref-type="bibr" rid="B15">Fall (1901</xref>: 177) wrote “...rare during May and June; found always on oaks, notwithstanding its name.” The larva of <italic><tp:taxon-name>Lacconotus pinicola</tp:taxon-name></italic> has been illustrated by <xref ref-type="bibr" rid="B22">Lawrence (1991)</xref>, but not described in detail. The phenology information that is available (<xref ref-type="fig" rid="F11">Fig. 16</xref>) indicates that adults can be found between 13 May and 29 August with two specimens having been found in the autumn (6 October and 6 November). The peak in adult numbers appears to be in the first half of July.</p></tp:treatment-sec><tp:treatment-sec><!--Section generated to contain objects referenced in tp:taxon-treatment.--><fig id="F2" position="float" orientation="portrait"><label>Figure 2.</label><caption><p> Dorsal habitus photograph of <italic><tp:taxon-name>Lacconotus (Alcconotus) pinicola</tp:taxon-name></italic>; female, Utah. TL = 6.3 mm.&lt;br/&gt; Photo credit: Darren Pollock, Eastern New Mexico University.</p></caption><graphic xmlns:xlink="http://www.w3.org/1999/xlink" xlink:href="ZooKeys-162-001-g002.jpg" position="float" orientation="portrait" xlink:type="simple"/></fig><fig id="F3" position="float" orientation="portrait"><label>Figure 3.</label><caption><p> Dorsal habitus photograph of <italic><tp:taxon-name>Lacconotus (Alcconotus) pinicola</tp:taxon-name></italic> (‘<italic>pallidus</italic>'); female, California. TL = 6.5 mm. Photo credit: Darren Pollock, Eastern New Mexico University.</p></caption><graphic xmlns:xlink="http://www.w3.org/1999/xlink" xlink:href="ZooKeys-162-001-g003.jpg" position="float" orientation="portrait" xlink:type="simple"/></fig><fig id="F5" position="float" orientation="portrait"><label>Figures 5–6.</label><caption><p> Male sex patch of species of <italic><tp:taxon-name>Lacconotus</tp:taxon-name></italic> <bold>5</bold> <italic><tp:taxon-name>Lacconotus (Lacconotus) punctatus</tp:taxon-name></italic>, scale bar = 0.75 mm; <bold>6</bold> <italic><tp:taxon-name>Lacconotus (Alcconotus) pinicola</tp:taxon-name></italic>, scale bar = 0.25 mm. Photo credit: Darren Pollock, Eastern New Mexico University.</p></caption><graphic xmlns:xlink="http://www.w3.org/1999/xlink" xlink:href="ZooKeys-162-001-g005.jpg" position="float" orientation="portrait" xlink:type="simple"/></fig><fig id="F6" position="float" orientation="portrait"><label>Figures 7–8.</label><caption><p> Wing of species of <italic><tp:taxon-name>Lacconotus</tp:taxon-name></italic> <bold>7</bold> <italic><tp:taxon-name>Lacconotus (Lacconotus) punctatus</tp:taxon-name></italic>, wing length = 4.5 mm <bold>8</bold> <italic><tp:taxon-name>Lacconotus (Alcconotus) pinicola</tp:taxon-name></italic>, wing length = 5.1 mm. Photo credit: Darren Pollock, Eastern New Mexico University.</p></caption><graphic xmlns:xlink="http://www.w3.org/1999/xlink" xlink:href="ZooKeys-162-001-g006.jpg" position="float" orientation="portrait" xlink:type="simple"/></fig></tp:treatment-sec><ref-list><ref id="B19"><mixed-citation xmlns:xlink="http://www.w3.org/1999/xlink" xlink:type="simple"><person-group><name name-style="western"><surname>Horn</surname><given-names>GH</given-names></name></person-group> (<year>1879</year>)<article-title> Notes on the Mycteridae and other Heteromera.</article-title><source>Transactions of the American Entomological Society </source><volume>7</volume>: <fpage>336</fpage>-<lpage>339</lpage>.</mixed-citation></ref><ref id="B26"><mixed-citation xmlns:xlink="http://www.w3.org/1999/xlink" xlink:type="simple"><person-group><name name-style="western"><surname>LeConte</surname><given-names>JL</given-names></name></person-group> (<year>1879</year>)<article-title> The Coleoptera of the alpine Rocky Mountains.</article-title><source>Bulletin of the United States Geological and Geographical Survey of the Territories </source><volume>5</volume>: <fpage>499</fpage>-<lpage>520</lpage>.</mixed-citation></ref><ref id="B3"><mixed-citation xmlns:xlink="http://www.w3.org/1999/xlink" xlink:type="simple"><person-group><name name-style="western"><surname>Austin</surname><given-names>EP</given-names></name></person-group> (<year>1880</year>)<source> Supplement to the check list of the Coleoptera of America, north of Mexico.</source><publisher-name>S.E. Cassino</publisher-name>, <publisher-loc>Boston</publisher-loc>, <lpage>67</lpage> pp.</mixed-citation></ref><ref id="B36"><mixed-citation xmlns:xlink="http://www.w3.org/1999/xlink" xlink:type="simple"><person-group><name name-style="western"><surname>Snow</surname><given-names>FH</given-names></name></person-group> (<year>1882</year>)<article-title> Lists of Lepidoptera and Coleoptera, Collected in New Mexico by the Kansas University Scientific Expeditions of 1881 and 1882.</article-title><source>Transactions of the Annual Meetings of the Kansas Academy of Science </source><volume>8</volume>: <fpage>35</fpage>-<lpage>45</lpage>. <ext-link ext-link-type="uri" xlink:href="http://dx.doi.org/10.2307/3623853" xlink:type="simple">doi: 10.2307/3623853</ext-link></mixed-citation></ref><ref id="B10"><mixed-citation xmlns:xlink="http://www.w3.org/1999/xlink" xlink:type="simple"><person-group><name name-style="western"><surname>Cockerell</surname><given-names>TDA</given-names></name></person-group> (<year>1893</year>)<article-title> The entomology of the mid-alpine zone of Custer County, Colorado.</article-title><source>Transactions of the American Entomological Society </source><volume>20</volume> (<issue>4</issue>): <fpage>305</fpage>-<lpage>370</lpage>.</mixed-citation></ref><ref id="B11"><mixed-citation xmlns:xlink="http://www.w3.org/1999/xlink" xlink:type="simple"><person-group><name name-style="western"><surname>Coquillett</surname><given-names>DW</given-names></name><name name-style="western"><surname>Orcutt</surname><given-names>CR</given-names></name></person-group> (<year>1900</year>)<article-title> Insects of the west.</article-title><source>The West American Scientist </source><volume>11</volume>: <fpage>49</fpage>-<lpage>54</lpage>.</mixed-citation></ref><ref id="B43"><mixed-citation xmlns:xlink="http://www.w3.org/1999/xlink" xlink:type="simple"><person-group><name name-style="western"><surname>Wickham</surname><given-names>HF</given-names></name></person-group> (<year>1902</year>)<article-title> A catalogue of the Coleoptera of Colorado.</article-title><source>Bulletin from the Laboratories of Natural History of the State University of Iowa </source><volume>5</volume>: <fpage>217</fpage>-<lpage>310</lpage>.</mixed-citation></ref><ref id="B44"><mixed-citation xmlns:xlink="http://www.w3.org/1999/xlink" xlink:type="simple"><person-group><name name-style="western"><surname>Woodworth</surname><given-names>CW</given-names></name></person-group> (<year>1913</year>)<source> Guide to California Insects. The Law Press, Berkeley, iv + 360 pp.</source></mixed-citation></ref><ref id="B35"><mixed-citation xmlns:xlink="http://www.w3.org/1999/xlink" xlink:type="simple"><person-group><name name-style="western"><surname>Seidlitz</surname><given-names>G von</given-names></name></person-group> (<year>1917</year>)<article-title> Die letzten Familien der Heteromeren (Col.).</article-title><source>Deutsche Entomologische Zeitschrift </source><volume>1917</volume>: <fpage>65</fpage>-<lpage>116</lpage>.</mixed-citation></ref><ref id="B28"><mixed-citation xmlns:xlink="http://www.w3.org/1999/xlink" xlink:type="simple"><person-group><name name-style="western"><surname>Leng</surname><given-names>CW</given-names></name></person-group> (<year>1920</year>)<source> Catalogue of the Coleoptera of America, north of Mexico.</source><publisher-name>John D. Sherman</publisher-name>, <publisher-loc>Mount Vernon</publisher-loc>, <lpage>468</lpage> pp.</mixed-citation></ref><ref id="B5"><mixed-citation xmlns:xlink="http://www.w3.org/1999/xlink" xlink:type="simple"><person-group><name name-style="western"><surname>Blair</surname><given-names>KG</given-names></name></person-group> (<year>1928</year>)<article-title> Pars 99: Pythidae.</article-title><source>In: Junk W, Schenkling S (Eds) Coleopterorum Catalogus </source><volume>17</volume>: <fpage>1</fpage>-<lpage>56</lpage>.</mixed-citation></ref><ref id="B42"><mixed-citation xmlns:xlink="http://www.w3.org/1999/xlink" xlink:type="simple"><person-group><name name-style="western"><surname>Van Dyke</surname><given-names>EC</given-names></name></person-group> (<year>1928</year>)<source> New species of heteromerous Coleoptera. Bulletin of the Brooklyn Entomological Society 251–262.</source></mixed-citation></ref><ref id="B38"><mixed-citation xmlns:xlink="http://www.w3.org/1999/xlink" xlink:type="simple"><person-group><name name-style="western"><surname>Spilman</surname><given-names>TJ</given-names></name></person-group> (<year>1951</year>)<source> The genera of Salpingidae (<italic>olim</italic> Pythidae, Coleoptera), with particular reference to the Nearctic forms.</source><publisher-name>M.S. thesis</publisher-name>, <publisher-loc>Cornell University</publisher-loc>, <lpage>85</lpage> pp.</mixed-citation></ref><ref id="B18"><mixed-citation xmlns:xlink="http://www.w3.org/1999/xlink" xlink:type="simple"><person-group><name name-style="western"><surname>Hatch</surname><given-names>MH</given-names></name></person-group> (<year>1965</year>)<article-title> The beetles of the Pacific Northwest. Part IV: Macrodactyles, Palpicornes, and Heteromera.</article-title><source>University of Washington Publications in Biology </source><volume>16</volume>: <fpage>1</fpage>-<lpage>268</lpage>.</mixed-citation></ref><ref id="B8"><mixed-citation xmlns:xlink="http://www.w3.org/1999/xlink" xlink:type="simple"><person-group><name name-style="western"><surname>Campbell</surname><given-names>JM</given-names></name></person-group> (<year>1991</year>)<source> Mycteridae: mycterid beetles. In: Bousquet Y (Ed) Checklist of Beetles of Canada and Alaska. Agriculture Canada Publication 1861/E., 267. <ext-link ext-link-type="uri" xlink:href="http://www.canacoll.org/Coleo/Checklist/PDF%20files/MYCTERIDAE.pdf" xlink:type="simple">http://www.canacoll.org/Coleo/Checklist/PDF%20files/MYCTERIDAE.pdf</ext-link> [accessed 7 July 2011]</source></mixed-citation></ref><ref id="B34"><mixed-citation xmlns:xlink="http://www.w3.org/1999/xlink" xlink:type="simple"><person-group><name name-style="western"><surname>Poole</surname><given-names>RW</given-names></name><name name-style="western"><surname>Gentili</surname><given-names>P</given-names></name></person-group> (<year>1996</year>)<source> Nomina Insecta Nearctica. A Check List of the Insects of North America. Volume 1.</source><publisher-name>Coleoptera, Strepsiptera. Entomological Information Services, Rockville MD</publisher-name>, <publisher-loc>USA</publisher-loc>, <lpage>827</lpage> pp.</mixed-citation></ref><ref id="B32"><mixed-citation xmlns:xlink="http://www.w3.org/1999/xlink" xlink:type="simple"><person-group><name name-style="western"><surname>Pollock</surname><given-names>DA</given-names></name></person-group> (<year>2002</year>)<article-title> Mycteridae Blanchard 1845.</article-title> In: <person-group><name name-style="western"><surname>Arnett</surname><given-names>RH</given-names></name><name name-style="western"><surname>Jr, Thomas</surname><given-names>MC</given-names></name><name name-style="western"><surname>Skelley</surname><given-names>PE</given-names></name><name name-style="western"><surname>Frank</surname><given-names>JH</given-names></name></person-group> (<role>Eds</role>). <issue-title>American Beetles, Volume 2: Polyphaga: Scarabaeoidea through Curculionoidea.</issue-title><source>CRC Press, Boca Raton</source>: <fpage>530</fpage>-<lpage>533</lpage>.</mixed-citation></ref><ref id="B15"><mixed-citation xmlns:xlink="http://www.w3.org/1999/xlink" xlink:type="simple"><person-group><name name-style="western"><surname>Fall</surname><given-names>HC</given-names></name></person-group> (<year>1901</year>)<source> Coleoptera of southern California, with notes on habits, distribution and descriptions of new species. Occasional Papers of the California Academy of Sciences, 282 pp.</source></mixed-citation></ref><ref id="B29"><mixed-citation xmlns:xlink="http://www.w3.org/1999/xlink" xlink:type="simple"><person-group><name name-style="western"><surname>Leng</surname><given-names>CW</given-names></name><name name-style="western"><surname>Mutchler</surname><given-names>AJ</given-names></name></person-group> (<year>1933</year>)<source> Second and third supplements 1925 to 1932 (inclusive) to Catalogue of the Coleoptera of America, north of Mexico.</source><publisher-name>John D. Sherman</publisher-name>, <publisher-loc>Mount Vernon</publisher-loc>, <lpage>112</lpage> pp.</mixed-citation></ref><ref id="B12"><mixed-citation xmlns:xlink="http://www.w3.org/1999/xlink" xlink:type="simple"><person-group><name name-style="western"><surname>Crowson</surname><given-names>RA</given-names></name><name name-style="western"><surname>de Viedma</surname><given-names>MG</given-names></name></person-group> (<year>1964</year>)<article-title> Observations on the relationships of the genus <italic>Circaeus</italic> Yablok. and <italic>Mycterus</italic> Clairv. (Col. Heteromera).</article-title><source>Eos </source><volume>40</volume>: <fpage>99</fpage>-<lpage>107</lpage>.</mixed-citation></ref><ref id="B21"><mixed-citation xmlns:xlink="http://www.w3.org/1999/xlink" xlink:type="simple"><person-group><name name-style="western"><surname>Knaus</surname><given-names>W</given-names></name></person-group> (<year>1907</year>)<article-title> Coleoptera of New Mexico.</article-title><source>Transactions of the Kansas Academy of Science </source><volume>21</volume>: <fpage>152</fpage>-<lpage>154</lpage>. <ext-link ext-link-type="uri" xlink:href="http://dx.doi.org/10.2307/3624531" xlink:type="simple">doi: 10.2307/3624531</ext-link></mixed-citation></ref><ref id="B22"><mixed-citation xmlns:xlink="http://www.w3.org/1999/xlink" xlink:type="simple"><person-group><name name-style="western"><surname>Lawrence</surname><given-names>JF</given-names></name></person-group> (<year>1991</year>)<article-title> Mycteridae (Tenebrionoidea) (including Hemipeplidae).</article-title> In: <person-group><name name-style="western"><surname>Stehr</surname><given-names>FW</given-names></name></person-group> (<role>Ed</role>). <issue-title>Immature Insects.</issue-title><source>Volume 2. Kendall/Hunt, Dubuque, Iowa</source>: <fpage>535</fpage>-<lpage>537</lpage>.</mixed-citation></ref></ref-list></tp:taxon-treatment>
